# Supplementary material for: 9-oxo-ODAs suppresses the proliferation of human cervical cancer cells through the inhibition of CDKs and HPV oncoproteins
Source: Sci Rep. 2023 Nov 6;13:19208. doi: 10.1038/s41598-023-44365-3 (PMC10628276; doi:10.1038/s41598-023-44365-3)
Supplement: Supplementary file 5 — Supplementary Table 1. [file 41598_2023_44365_MOESM5_ESM.xlsx]

## Sheet: Supplementary table 1
Supplementary table 1. PCR primers
	for Real-time PCR
	target	primer	primer sequence (5' to 3')
	GAPDH	GAPDH-Fw	CATGTTCGTCATGGGTGTGAACCA
		GAPDH-Rev	AGTGATGGCATGGACTGTGGTCAT
	CDK1	CDK1-Fw	AGTGTGGCCAGAAGTGGAAT
		CDK1-Rev	TTTCGAGAGCAAATCCAAGC
	CDK2	CDK2-Fw	CCTCTGCTCTCACTGGCATTCCTC
		CDK2-Rev	GTCTCGGTGGAGGACCCGATG
	HPV16E6	HPV16E6-Fw	GGGAATCCATATGCTGTATGTG
		HPV16E6-Rev	CACACAACGGTTTGTTGTATTGC
	HPV16E7	HPV16E7-Fw	GACAGCTCAGAGGAGGAGGATG
		HPV16E7-Rev	CGCACAACCGAAGCGTAGAGTCACAC
	HPV18E6	HPV18E6-Fw	GCGACCCTACAAGCTACCTG
		HPV18E6-Rev	CCTCTGTAAGTTCCAATACTGTCTTGC
	HPV18E7	HPV18E7-Fw	CCGAACCACAACGTCACACAATGTTG
		HPV18E7-Rev	GGTCGTCTGCTGAGCTTTCTACTAC
	for End-point PCR
	target	primer	primer sequence (5' to 3')
	GAPDH	GAPDH-5'	CATTGACCTCAACTACATGG
		GAPDH-3'	AGTGATGGCATGGACTGTGG
	HPV18E6	HPV18E6-F1	GCGACCCTACAAGCTACCTG
		HPV18E6-R4	CCTCTGTAAGTTCCAATACTGTCTTGC
	HPV18E7	HPV18E7-F4	CCGAACCACAACGTCACACAATGTTG
		HPV18E7-R4	GTAGTAGAAAGCTCAGCAGACGACC
	These primers were used in Figures 4, 5, Figure S3 and Table S3.
