# Supplementary material for: 9-oxo-ODAs suppresses the proliferation of human cervical cancer cells through the inhibition of CDKs and HPV oncoproteins
Source: Sci Rep. 2023 Nov 6;13:19208. doi: 10.1038/s41598-023-44365-3 (PMC10628276; doi:10.1038/s41598-023-44365-3)
Supplement: Supplementary file 6 — Supplementary Table 2. [file 41598_2023_44365_MOESM6_ESM.xlsx]

## Sheet: Supplementary table 2
Supplementary table 2. Primers for siRNA
	Target gene	siRNA	Target sequence (5' to 3')
	non-targeted	control	TTCTCCGAACGTGTCACGT
	CDK1	CDK1-1044	ACAAAAAGTTTCCATATGTTATA
		CDK1-1243	AACAACTATTTGTTACTATAATA
		CDK1-1862	GTATATTTAACTAAAATTACTAG
	CDK2	CDK2-1270	CAGTATTAGATGCACTTAAGTTA
		CDK2-1551	TTAAAGAATTCGGTTGAAAAAAT
		CDK2-2173	TTGCTATTAACGTTATTTGTAAT
	HPV18E6	E6-381	CTAACTAACACTGGGTTAT
		E6-Sp	CCTGTGTATATTGCAAGAC
		E6-Ex	GAGGTATTTGAATTTGCAT
		SCZ	sc-270681 (Santacruz)
	HPV18E7	E7-715	TGGAGTTAATCATCAACAT
	These primers were used in Figures 4, 5 and Figure S3
