# Supplementary material for: 9-oxo-ODAs suppresses the proliferation of human cervical cancer cells through the inhibition of CDKs and HPV oncoproteins
Source: Sci Rep. 2023 Nov 6;13:19208. doi: 10.1038/s41598-023-44365-3 (PMC10628276; doi:10.1038/s41598-023-44365-3)
Supplement: Supplementary file 7 — Supplementary Table 3. [file 41598_2023_44365_MOESM7_ESM.xlsx]

## Sheet: Supplementary table 3
Supplementary table 3. Clinical information on the samples
	Sample No.	age	Reproductive history	Classification of tumours	FIGO staging (2018)	Treatment information	HPV16-E6	HPV18-E6
	1	40	G0P0	Squamous cell carcinoma	IIA1	Surgery (Radical histerectomy)	negative	negative
	2	27	G1P0	Squamous cell carcinoma	IB2	Surgery (Radical trachelectomy)	negative	negative
	3	36	G0P0	Endocervical adenocarcinoma	IIIC2	Surgery (Radical histerectomy)	positive	negative
	These clinical samples were used in Figure 6. HPV 16 and 18 infection was confirmed by end-point PCR of cDNA extracted from these samples.
